# Supplementary material for: Isolation and characterization of yeast for the production of rice wine with low fusel alcohol content
Source: PLoS One. 2021 Nov 17;16(11):e0260024. doi: 10.1371/journal.pone.0260024 (PMC8598244; doi:10.1371/journal.pone.0260024)
Supplement: S1 Table — (XLSX) [file pone.0260024.s001.xlsx]

## Sheet: Sheet1
	Isolate	Ethanol (%, v/v)			Isoamyl alcohol (mg/L)			Isobutyl alcohol (mg/L)
	YB-1	4.11	4.21	4.41	150.42	152.91	147.96	67.71	69.03	67.02
	YB-2	3.41	3.45	3.52	164.26	160.59	167.63	71.87	71.06	70.37
	YB-3	3.51	3.46	3.59	170.56	175.92	165.44	72.56	72.33	73.15
	YB-4	2.53	2.64	2.75	153.87	158.01	152.02	69.98	68.85	69.37
	YB-5	4.76	4.75	4.96	137.57	141.16	133.65	49.43	47.22	45.16
	YB-6	3.29	3.16	3.35	132.41	129.01	135.92	65.73	67.07	64.33
	YB-7	3.71	3.86	3.98	160.82	159.45	162.24	65.44	70.9	68.19
	YB-8	5.18	5.19	5.13	173.23	174.27	175.32	53.06	51.02	49.05
	YB-9	1.91	1.98	2.01	104.67	106.85	102.37	54.09	53.22	52.32
	YB-10	3.69	3.7	3.76	145.76	142.09	149.42	67.35	69.87	68.64
	YB-11	2.73	2.78	2.91	160.52	152.29	156.54	68.02	69.31	70.68
	YB-12	4.95	5.13	5.27	78.43	75.23	72.39	35.74	37.18	34.24
	YB-13	4.52	4.36	4.61	160.31	157.95	155.41	70.11	69.25	71.51
	YB-14	1.52	1.45	1.61	148.96	145.99	151.87	59.07	58.75	60.2
	YB-15	4.17	4.28	4.34	158.01	154.97	149.84	61.58	62.6	63.41
	YB-16	3.63	3.87	3.78	176.13	173.32	179.66	67.14	68.9	65.23
	YB-17	4.15	4.31	4.44	132.48	130.03	135.11	71.41	70.06	72.59
	YB-18	3.18	3.26	3.32	147.95	151.12	154.77	65.43	62.65	64.73
	YB-19	3.42	3.54	3.66	146.48	148.32	144.66	72.86	71.65	70.32
	YB-20	5.26	5.39	5.11	108.39	104.31	99.98	58.53	57.27	60.12
	YB-21	2.42	2.38	2.48	127.59	128.99	125.86	62.92	60.15	61.63
	YB-22	4.03	4.17	3.86	138.82	135.04	131.32	75.62	74.24	77.03
	YB-23	5.23	5.13	5.27	151.94	153.51	148.24	57.03	53.73	55.5
	YB-24	3.67	3.56	3.82	142.16	139.52	137.27	57.35	56.28	59.47
	YB-25	4.15	4.26	4.09	96.28	97.49	95.25	47.9	47.08	48.63
	YB-26	4.39	4.33	4.24	87.21	89.04	85.53	51.39	52.48	50.3
	YB-27	4.85	5.18	4.79	107.22	110.79	112.71	39.68	41.12	38.45
	YB-28	4.51	4.35	4.71	129.69	128.21	126.84	66.62	63.86	65.18
	YB-29	1.82	1.85	1.88	106.27	107.68	108.97	58.62	60.08	57.22
	YB-30	3.67	3.63	3.71	138.47	139.74	137.21	63.8	64.63	62.25
	YB-31	5.03	5.33	5.18	122.24	120.38	118.47	67.89	69.05	66.46
	YB-32	3.54	3.45	3.57	112.47	115.25	109.69	73.54	71.04	69.29
