# Supplementary material for: Isolation and characterization of yeast for the production of rice wine with low fusel alcohol content
Source: PLoS One. 2021 Nov 17;16(11):e0260024. doi: 10.1371/journal.pone.0260024 (PMC8598244; doi:10.1371/journal.pone.0260024)
Supplement: S2 Table — Effects of pH (A), temperature (B), ethanol concentrations (C) and glucose concentrations (D) on the growth of YB-12. Significance levels: *, P = 0.05; **, P = 0.01; ***, P = 0.001. (XLSX) [file pone.0260024.s002.xlsx]

## Sheet: Sheet1
		pH	Control			YB-12				Temperature(℃)	Control			YB-12
		5	1.416	1.405	1.429	1.494	1.506	1.521		20	1.388	1.413	1.402	1.382	1.353	1.36
		5.5	1.611	1.587	1.56	1.575	1.562	1.586		25	1.524	1.5	1.559	1.587	1.556	1.578
		6	1.646	1.624	1.671	1.587	1.635	1.617		30	1.782	1.827	1.809	1.837	1.854	1.805
		6.5	1.771	1.742	1.755	1.812	1.797	1.786		35	1.789	1.746	1.811	1.812	1.854	1.784
		7	1.801	1.823	1.782	1.824	1.807	1.837		40	1.098	1.077	1.111	1.157	1.184	1.121
		7.5	1.787	1.799	1.766	1.791	1.822	1.808		45	0.299	0.337	0.316	0.341	0.307	0.328
		8	1.315	1.3	1.327	1.419	1.399	1.427		50	0.176	0.168	0.193	0.16	0.182	0.144
		Glucose（%）	Control			YB-12				Ethanol（%）	Control			YB-12
		10	1.733	1.715	1.76	1.743	1.731	1.76		4	1.71	1.715	1.691	1.739	1.705	1.726
		15	1.67	1.642	1.709	1.668	1.694	1.686		6	1.718	1.673	1.691	1.676	1.684	1.659
		20	1.428	1.389	1.47	1.386	1.366	1.4		8	1.602	1.622	1.587	1.634	1.605	1.612
		25	1.181	1.254	1.213	1.349	1.386	1.366		10	1.597	1.543	1.574	1.576	1.585	1.558
		30	1.074	1.056	1.103	1.097	1.076	1.112		12	1.431	1.404	1.411	1.476	1.438	1.459
		35	0.834	0.885	0.85	0.934	0.923	0.912		14	1.362	1.394	1.347	1.345	1.362	1.318
		40	0.711	0.752	0.734	0.672	0.658	0.646		16	1.053	1.084	1.026	0.944	0.908	0.929
