# Supplementary material for: Isolation and characterization of yeast for the production of rice wine with low fusel alcohol content
Source: PLoS One. 2021 Nov 17;16(11):e0260024. doi: 10.1371/journal.pone.0260024 (PMC8598244; doi:10.1371/journal.pone.0260024)
Supplement: S3 Table — (XLSX) [file pone.0260024.s003.xlsx]

## Sheet: Sheet1
	Flavor compounds (mg/L)	Reference strain			YB-5			YB-12			YB-20			YB-27			YB-31
	Acetaldehyde	62.23	58.03	60.1	56.23	58.68	53.82	63.14	61.63	64.91	63.52	68.11	65.83	54.81	52.7	50.67	67.14	65.26	69.14
	n-Propyl alcohol	90.28	94.37	86.11	89.46	85.32	87.42	65.74	59.25	62.42	59.34	65.57	62.47	100.57	97.39	94.18	70.28	67.84	72.96
	Ethyl acetate	33.2	35.36	34.27	37.94	39.42	38.65	35.21	36.4	34.14	39.79	37.98	41.46	26.56	27.43	28.21	30.64	32.86	31.78
	Isobutyl alcohol	134.69	132.01	137.47	128.59	131.75	125.43	75.92	71.17	73.58	104.33	107.3	110.18	125.64	123.91	127.14	96.02	98.47	93.74
	Acetal	22.58	23.7	23.14	26.38	27.49	28.51	22.73	21.9	23.64	34.22	36.32	35.34	32.54	33.72	31.3	35.03	34.01	35.75
	Isoamyl acetate	3.85	3.87	3.89	2.22	2.28	2.25	3.85	3.8	3.73	2.57	2.53	2.49	2.79	2.73	2.82	2.35	2.38	2.35
	n-Butyl alcohol	12	11.92	11.97	14.85	14.84	14.83	8.11	8.4	8.25	9.52	9.62	9.57	14.65	14.67	14.66	9.36	9.41	9.35
	Isoamyl alcohol	328.04	318.68	323.68	325.26	330.64	319.8	164.03	160.47	167.41	220.87	226.68	232.59	304.74	299.31	310.23	278.85	281.69	275.23
	Ethyl lactate
	Ethyl caproate	0.98	0.95	0.93	1.03	1.05	1.01	0.95	0.94	0.93	0.86	0.88	0.84	0.65	0.66	0.64	0.72	0.74	0.7
	Acetic acid	1.01	1.08	1.04	0.84	0.86	0.85	0.85	0.87	0.83	1.11	1.16	1.13	1.26	1.28	1.24	1.04	1.05	1.01
	β-Phenethyl acetate	23.62	25.18	24.25	26.67	27.26	27.91	26.79	25.83	26.34	21.37	20.67	20.09	23.86	23.18	24.51	21.51	22.14	20.85
	β-Phenethyl alcohol	111.47	109.14	113.78	134.24	141.13	137.43	118.05	111.56	114.73	113.46	116.7	115.02	106.23	103.91	108.61	117.97	121.46	114.44
	Ethanol (%, v/v)	13.68	13.26	12.89	14.55	14.28	13.89	14.52	14.36	14.07	15.25	14.92	14.56	14.06	13.79	13.52	15.43	15.15	14.84
	Sensory score	9.06	9.03	9	8.85	8.72	8.71	9.17	9.13	9.08	8.27	8.25	8.23	7.9	7.84	7.78	7.72	7.67	7.63
