# Supplementary material for: Isolation and characterization of yeast for the production of rice wine with low fusel alcohol content
Source: PLoS One. 2021 Nov 17;16(11):e0260024. doi: 10.1371/journal.pone.0260024 (PMC8598244; doi:10.1371/journal.pone.0260024)
Supplement: S4 Table — Effect of the fermentation temperature on FA production by the reference strain (A) and yeast YB-12 (B). Significance levels: *, P = 0.05; **, P = 0.01; ***, P = 0.001. (XLSX) [file pone.0260024.s004.xlsx]

## Sheet: Sheet1
	Control	n-Butyl alcohol			β-Phenethyl alcohol			n-Propyl alcohol			Isobutyl alcohol			Isoamyl alcohol
	20	11.49	11.51	11.51	57.9	59.1	60	107.95	109.02	110.24	111.55	116.45	114.01	279.54	280.18	283.28
	25	12.69	12.72	12.71	109.2	110	110.8	131.02	129.04	147.47	142.53	142.53	145.02	316.45	319.36	321.2
	30	11.4	11.8	11.7	112.25	114	115.75	92.02	95	179.78	174.1	174.1	177.14	327.2	323.15	330.66
	35	10.24	10.2	10.18	91.18	92	92.82	75.03	74.41	72.56	129.93	134.04	132.04	378.01	374.96	381.04
	40	9.3	9.28	9.32	85.22	86.01	86.8	54.63	56.01	57.37	113.17	116.48	115.36	240.87	243.07	245.13
	YB-12	n-Butyl alcohol			β-Phenethyl alcohol			n-Propyl alcohol			Isobutyl alcohol			Isoamyl alcohol
	20	7.15	7.41	7.64	55.45	56.01	56.55	58.42	59.58	59.02	65.76	67.04	68.22	150.01	152	151.01
	25	8.2	8.21	8.2	104.6	105.4	105.01	68.98	70.02	69.5	76.75	78.03	79.24	161.8	163.01	164.2
	30	7.59	7.61	7.61	113.21	114.75	114.05	63.51	65.01	66.49	74.58	77.02	79.42	173.37	172.02	170.61
	35	7.42	7.51	7.57	100.12	102.17	103.73	49.38	52.02	54.62	61.97	63.01	64.03	142.48	145	147.52
	40	7.31	7.4	7.5	94.59	95.04	95.37	45.32	46.03	46.67	59.16	60.84	60	118.93	120.04	121.05
