# Supplementary material for: Isolation and characterization of yeast for the production of rice wine with low fusel alcohol content
Source: PLoS One. 2021 Nov 17;16(11):e0260024. doi: 10.1371/journal.pone.0260024 (PMC8598244; doi:10.1371/journal.pone.0260024)
Supplement: S5 Table — (XLSX) [file pone.0260024.s005.xlsx]

## Sheet: Sheet1
	Flavor compounds	Reference			YB-12
	Acetaldehyde	24.08	24.84	25.67	26.54	25.65	24.7
	Ethyl acetate	30.4	31.57	32.45	29.75	30.83	32.03
	Acetal	3.89	3.97	4.07	4.15	4.07	4.23
	n-Propyl alcohol	152.72	154.12	155.64	84.87	86.76	88.59
	Isobutyl alcohol	173.41	175.63	177.97	87.45	89.23	91.16
	Isoamyl acetate	3.73	3.79	3.82	3.76	3.84	3.91
	n-Butyl alcohol	18.21	18.05	18.52	10.57	10.79	10.92
	Isoamyl alcohol	377.94	382.43	386.98	196.22	192.04	187.83
	β-Phenethyl acetate	1.94	2	1.97	1.97	2.01	2.04
	β-Phenethyl alcohol	19.96	20.59	21.07	16.95	17.37	17.87
