# Supplementary material for: Isolation and characterization of yeast for the production of rice wine with low fusel alcohol content
Source: PLoS One. 2021 Nov 17;16(11):e0260024. doi: 10.1371/journal.pone.0260024 (PMC8598244; doi:10.1371/journal.pone.0260024)
Supplement: S6 Table — Changes in isoamyl alcohol (A) and isobutyl alcohol (B) during fermentation by YB-12 and the reference strain in a 20 L bioreactor. (XLSX) [file pone.0260024.s006.xlsx]

## Sheet: Sheet1
Isoamyl alcohol
Time（days）	1			3			5			7			9			11			13
Control	41.89	40.39	41.81	145.69	146.56	147.2	227.55	228.76	226.31	253.96	262.28	258.07	291.35	289.08	286.45	297.68	302.12	292.89	303.99	310.74	308.74
YB-12	23.48	23.59	23.31	80.94	80.24	79.61	129.49	132.39	126.62	148.38	144.03	146.18	145.45	151.89	158.29	157.35	153.28	161.4	164.2	159.26	153.96
Isobutyl alcohol
Time（days）	1			3			5			7			9			11			13
Control	23.47	22.62	24.3	81.01	80.27	79.5	92.26	94.72	93.53	108.34	106.43	104.03	108.41	110.92	113.31	117.32	113.73	120.97	117.06	122.57	127.99
YB-12	13.18	13.62	13.39	30.92	30.49	30.08	39.5	43.15	35.86	50.03	42.35	46.21	54.98	58.16	51.49	61.28	59.37	57.36	70.13	68.12	65.89
