# Supplementary material for: Isolation and characterization of yeast for the production of rice wine with low fusel alcohol content
Source: PLoS One. 2021 Nov 17;16(11):e0260024. doi: 10.1371/journal.pone.0260024 (PMC8598244; doi:10.1371/journal.pone.0260024)
Supplement: S7 Table — (XLSX) [file pone.0260024.s007.xlsx]

## Sheet: Sheet1
	Sample	Score										A(isoamyl alcohol)			P(n-propyl alcohol)			B(isobutyl alcohol)
	Control (S. cerevisiae NRRL Y-567)	8.87	9.01	9.02	8.9	8.92	8.94	8.93	8.98	8.97	8.98	377.94	382.43	386.98	152.72	154.12	155.64	173.41	175.63	177.97
	Candida guilliermondi YB-12	9.18	9.27	9.22	9.26	9.23	9.21	9.25	9.26	9.2	9.24	196.22	192.04	187.83	84.87	86.76	88.59	87.45	89.23	91.16
